# Supplementary material for: Early detection of variants of concern via funnel plots of regional reproduction numbers
Source: Sci Rep. 2023 Jan 19;13:1052. doi: 10.1038/s41598-022-27116-8 (PMC9852294; doi:10.1038/s41598-022-27116-8)
Supplement: Supplementary file 3 — Supplementary Information 3. [file 41598_2022_27116_MOESM3_ESM.zip]

Archive with 4 entries (4 files):
- funnel_South Africa_05Oct21_05Jan22_log_v2.mp4
- funnel_Italy_17Oct21_17Feb22_log_v2.mp4
- funnel_India_11Jan21_04Apr21_log_v2.mp4
- funnel_England - Regions_19Nov20_30Jun22_log_v2.mp4
